# Supplementary material for: IL-23 signaling is not an important driver of liver inflammation and fibrosis in murine non-alcoholic steatohepatitis models
Source: PLoS One. 2022 Sep 15;17(9):e0274582. doi: 10.1371/journal.pone.0274582 (PMC9477333; doi:10.1371/journal.pone.0274582)
Supplement: S1 File — (XLSX) [file pone.0274582.s001.xlsx]

## Sheet: Figure 1
	Figure 1B				Figure 1C
	Ki67+RORγt+ cells (CD4-CD8-) per gram liver				RORγt+ cells (CD4-CD8-) per gram liver
	Veh	rmIL-23			Veh	rmIL-23
	331.25	3701.93			3975	6026.4
	57.0736	1684.84			981.666	2736.52
	169.713	2396.8			1165.36	3751.52
	460.87	3426.02			2189.13	4543.73
	314.074	1991.16			2198.52	4755.36
	620.677	2120.64			2405.12	3359.81
	Figure 1D			Figure 1E			Figure 1F			Figure 1G
	%Ki67+ from MAIT RORγt+ Cells			%Ki67+ from TCRγδ+RORγt+ Cells			%Neutrophils from CD45+ Cells			%Ly6c+ Monocytes from CD45+ Cells
	Veh	rmIL-23		Veh	rmIL-23		Veh	rmIL-23		Veh	rmIL-23
	5.55	81.0811		0	16.6667		2.64	12		15.3	31.6
	10	69.5122		3.57143	36.5854		7.22	13.1		29.6	60
	22.7273	82.4324		13.0435	28.5714		4.61	8.91		24.1	26.9
	28.5714	80.3571		12.5	50		2.89	22.9		14.8	47.9
	9.09091	52		16.6667	24.1935		18.1	21.7		16.2	50.2
	22.7273	72.1854		33.3333	32.1429		11.9	16.1		9.71	60.8

## Sheet: Figure 2
	Figure 2B					Figure 2C					Figure 2D
	%RORγt+ from TCRγδ cells					%RORγt+ from TCRβ+ CD4- CD8- cells					% IL17a+ from TCRγδ cells
	Normal Diet		Western Diet			Normal Diet		Western Diet			Western Diet
	WT	Il23r-/-	WT	Il23r-/-		WT	Il23r-/-	WT	Il23r-/-		WT	Il23r-/-
	16.5899	7.31707	40.6897	5		2.01281	2.914	6.72098	1.0846		26.9841	0.675676
	8.83797	10.3506	23.741	7.75862		1.44804	3.12052	9.49602	2.57353		11.5385	8.95522
	8.46205	11.3143	21.3235	16.9118		2.1164	2.99076	2.3968	1.82927		13.7255	13.3333
	16.4032	9.41901	20.5128	8.125		2.32113	4.24307	3.47541	1.35346		25.9259	13.2353
	11.8661	8.61386	35.0746	9.41177		4.25435	5.93235	2.74469	1.39607		42.2535	6.89655
			52.2727	4.54545				13.242	1.21951		48.913	8.64198
			34.5865	36.3636				5.60803	2.45009		39.3617	6.78733

## Sheet: Figure 3
	Figure 3B
	Fold change gene expression (Rpl19 internal control)
			Tnf	Cd68	Ccl2	Cxcl2	Cxcl10
	Normal Diet	WT	0.433624	1.08286	1.95518	0.717193	1.81069
			0.878954	0.753861	1.71352	1.45044	0.567322
			1.79866	1.73522	0.781011	0.988879	0.903413
			0.539583	0.76156	0.361309	1.14069	0.68941
			0.984433	1.05881	0.772618	0.705619	1.02805
		Il23r-/-	1.36475	0.608364	0.416362	0.997174	0.757485
			1.03895	1.01594	0.765402	0.95294	0.59691
			1.5879	1.19334	1.21364	1.44244	0.515488
			1.35509	1.43469	0.665828	1.00707	0.860316
			1.82165	1.26578	1.27597	1.41863	1.3581
	Western Diet	WT	4.41126	9.8375	16.6822	15.1776	3.56622
			2.71667	6.55633	8.53291	9.42859	3.71364
			2.87657	4.1723	6.83996	8.11656	1.63386
			1.58282	3.3629	5.6058	4.03429	2.91413
			3.66847	8.14737	16.8882	11.2894	3.03757
			1.91508	7.01374	10.3322	9.42266	2.74711
			3.29789	2.61887	6.44807	8.54499	2.93396
		Il23r-/-	4.28662	8.4179	22.703	22.3034	8.3078
			3.5199	6.58565	11.2784	10.1785	4.9955
			1.8805	4.62163	8.10464	8.38109	3.1423
			1.68484	4.92118	6.68238	5.9348	2.0833
			5.58265	6.15447	7.68475	10.0353	5.05359
			3.52207	6.52099	9.03375	8.93817	3.66399
			3.12299	5.135	8.01022	5.63598	2.60337
	Figure 3C					Figure 3D					Figure 3E					Figure 3F
	% Ly6c+ Monocytes from CD45 cells					% Neutrophils from CD45 cells					Serum KC (CXCL1) pg/mL					Serum IP-10 (CXCL10) pg/mL
	Normal Diet		Western Diet			Normal Diet		Western Diet			Normal Diet		Western Diet			Normal Diet		Western Diet
	WT	Il23r-/-	WT	Il23r-/-		WT	Il23r-/-	WT	Il23r-/-		WT	Il23r-/-	WT	Il23r-/-		WT	Il23r-/-	WT	Il23r-/-
	3.74262	3.86186	12.6764	7.60185		3.04379	2.06934	5.95651	3.98283		391.95	406.67	789.74	609.71		289.24	417.52	850.76	416.52
	2.53796	2.43846	12.7788	11.1771		4.03859	2.45878	9.25614	6.19797		315.86	340.79	643.14	639.22		282.86	322.44	337.83	353.54
	2.28587	2.58662	8.78885	11.816		2.23815	1.57647	4.24514	5.38895		306.03	368.64	446.25	686.03		179.07	206.25	251.89	542.78
	2.15672	1.103	10.7701	10.5603		4.56751	0.895059	3.9979	6.6424		325.65	410.87	435.89	529.93		209.3	209.98	369.23	330.47
	2.23271	2.34572	12.1677	6.31963		3.32804	2.26481	6.49387	4.40619		321.31	286.2	912.06	406.67		203.2	286.89	463.67	571.5
			14.0006	8.86564				6.36603	4.89884				699.6	516.8				478.92	387.89
			14.6528	11.0695				5.91186	7.11024					573.02					543.11

## Sheet: Figure 4
	Figure 4B
	Fold change gene expression (Rpl19 internal control)
			Col1a1	Col1a2	Col3a1
	Normal Diet	WT	0.785415	0.922267	0.817376
			0.869946	0.788949	0.749454
			0.978861	1.21299	1.27301
			1.63655	1.21171	1.5009
			0.729228	0.864102	0.659369
		Il23r-/-	1.73266	1.51448	1.56459
			0.80233	0.705232	0.86266
			1.15611	0.82014	1.20762
			0.723259	0.760485	0.683077
			1.39696	1.3599	1.5652
	Western Diet	WT	20.3886	8.82466	10.8206
			15.2988	7.79898	6.23825
			6.31519	4.32686	4.16958
			10.5759	5.78511	7.52676
			23.1736	9.45019	7.89945
			8.86813	5.33758	6.02527
			4.94933	3.55655	3.70025
		Il23r-/-	13.3779	4.95554	5.51751
			27.5797	13.3185	10.6791
			23.524	9.62985	9.55929
			16.6785	6.69919	6.05828
			9.06725	4.80614	4.16485
			15.1341	5.89641	5.32686
			10.1406	3.91503	4.37051

## Sheet: Figure 5
	Figure 5A					Figure 5B					Figure 5C
	Body Weight (grams)					% Liver from Body Weight					ALT (U/L) enzyme acitivity
	Normal Diet		Western Diet			Normal Diet		Western Diet			Normal Diet		Western Diet
	WT	Il23r-/-	WT	Il23r-/-		WT	Il23r-/-	WT	Il23r-/-		WT	Il23r-/-	WT	Il23r-/-
	39.74	43.58	50	42.17		5.03271	5.92015	10	6.73465		40	60	596	596
	35.2	33.97	46	45.3		5.17045	6.12305	8.17391	8.4989		58	50	320	418
	34	33.78	41.55	45.41		5.32353	5.47661	8.11071	8.76459		50	44	306	478
	33.6	39.44	43.3	48.56		5.05952	5.67951	7.50577	9.39044		76	46	376	518
	37.37	35.23	50.73	47.35		5.673	5.50667	11.1965	9.52482		44	68	596	294
			48.9	47.05				9.52965	9.0542				596	322
			47.41	47.02				9.99789	9.01744				596	580
	Figure 5D					Figure 5E					Figure 5F
	AST (U/L) enzyme acitivity					AP (U/L) enzyme acitivity					Albumin (g/dL)
	Normal Diet		Western Diet			Normal Diet		Western Diet			Normal Diet		Western Diet
	WT	Il23r-/-	WT	Il23r-/-		WT	Il23r-/-	WT	Il23r-/-		WT	Il23r-/-	WT	Il23r-/-
	122	264	690	474		68	64	274	160		4.4	3.8	5.4	5
	250	302	388	306		70	78	138	170		4	3.8	4.6	5
	188	206	534	424		70	66	152	214		4.4	4.2	4.8	4.8
	522	188	596	594		68	74	154	182		4.6	4	4.6	4.8
	152	272	642	414		66	76	234	170		4.2	4.2	4.8	5
			560	310				210	154				4.4	4.4
			424	594				200	208				5.6	4.8
	Figure 5G					Figure 5H
	Triglycerides (mg/dL)					Cholesterol (mg/dL)
	Normal Diet		Western Diet			Normal Diet		Western Diet
	WT	Il23r-/-	WT	Il23r-/-		WT	Il23r-/-	WT	Il23r-/-
	250	300	260	156		122	128	540	346
	214	256	158	112		102	108	338	346
	170	236	222	130		116	106	342	320
	206	270	264	180		118	130	392	394
	206	250	128	160		116	112	448	390
			132	142				450	346
			106	148				348	474

## Sheet: Figure 6
	Figure 6A					Figure 6B
	%RORγt+ from TCRγδ+ cells					%RORγt+ from TCRβ+ CD4- CD8- cells
	Normal Diet		CDA-HFD			Normal Diet		CDA-HFD
	WT	Il23r-/-	WT	Il23r-/-		WT	Il23r-/-	WT	Il23r-/-
	12.2	9.95	48.8	17.3		6.66	3.33	12.7	6.87
	16.3	5.41	50.4	14.7		5.45	3.97	15.4	7.24
	8.87	1.23	59.6	26.3		6.68	3.56	15.2	7.17
			55.1	25.2				15	8.09
			40.9	11.7				18.6	6.93
			60	17.4				13.7	6.38
	Figure 6C					Figure 6D
	% Ly6c+ Monocytes from CD45+ cells					% Neutrophils from CD45+ cells
	Normal Diet		CDA-HFD			Normal Diet		CDA-HFD
	WT	Il23r-/-	WT	Il23r-/-		WT	Il23r-/-	WT	Il23r-/-
	3.11406	3.21025	8.583	10.7815		7.06825	4.56498	7.74385	9.501
	2.84935	2.99776	7.44839	10.757		2.90948	5.84143	7.45923	10.0566
	2.43353	2.49346	11.3209	10.5978		8.44906	6.45469	10.1399	8.49733
			11.4692	10.5532				9.16058	8.92235
			11.606	10.8911				9.33624	8.94189
			11.9553	9.05479				10.8829	8.72368
	Figure 6E
	Fold change gene expression (Rpl19 internal control)
			Tnf	Cd68	Ccl2	Cxcl2	Col1a1	Col1a2	Col3a1
	Normal Diet	WT	0.665685	0.611907	0.949078	0.518844	0.131011	0.46472	0.505565
			0.896622	1.3768	0.860833	0.76621	0.834206	0.779019	0.851907
			1.43769	1.01129	1.19009	1.71495	2.03478	1.75626	1.64253
		Il23r-/-	0.337101	0.541613	0.741587	1.08872	1.02319	0.783903	0.836139
			1.28107	0.119989	0.362167	1.09164	0.148292	0.505525	0.21933
			1.16398	0.362192	0.536841	0.712067	0.915881	0.84533	0.883848
	CDA-HFD	WT	11.8115	15.0521	12.5961	10.7766	28.0683	16.8848	11.0816
			8.6878	9.4954	11.4183	9.0897	12.8	7.97647	3.84602
			12.5225	9.44715	19.0502	13.0615	19.9831	10.4322	8.23905
			9.10536	14.8888	11.1044	9.28515	31.6454	15.781	6.78487
			9.80849	8.10071	16.0711	11.4466	21.3461	9.93541	8.50981
			15.3053	12.0167	16.8766	15.008	35.1835	20.4459	11.8652
		Il23r-/-	7.45463	7.76063	11.5582	7.17397	21.1988	9.67516	8.71267
			8.92943	11.0611	11.8252	9.57069	30.6858	18.4551	14.8562
			15.838	13.651	15.5948	13.7392	37.549	14.1819	10.165
			7.65282	10.8765	16.508	12.644	20.4351	9.37922	7.4973
			7.54614	9.00483	10.9077	7.53878	21.8894	12.3086	8.94568
			4.95423	6.45008	13.2368	6.63118	23.7742	9.78745	6.8168

## Sheet: Figure 7
	Figure 7A					Figure 7B					Figure 7C
	Body Weight (grams)					% Liver from Body Weight					ALT (U/L) enzyme acitivity
	Normal Diet		CDA-HFD			Normal Diet		CDA-HFD			Normal Diet		CDA-HFD
	WT	Il23r-/-	WT	Il23r-/-		WT	Il23r-/-	WT	Il23r-/-		WT	Il23r-/-	WT	Il23r-/-
	36.5	38	27.36	25.42		4.61918	3.96842	7.18933	7.82848		52	96	488	464
	36	35.66	27.28	23.16		4.77778	4.75042	7.95455	8.93782		54	50	294	296
	30.26	33.2	27.3	27		5.05618	4.99699	7.39927	8.66667		56	74	380	428
			26.65	26.5				7.76736	7.54717				578	464
			30.07	30.5				7.48254	7.86885				414
			26.96	32.12				8.12314	8.31258				380
	Figure 7D					Figure 7E					Figure 7F
	AST (U/L) enzyme acitivity					AP (U/L) enzyme acitivity					Albumin (g/dL)
	Normal Diet		CDA-HFD			Normal Diet		CDA-HFD			Normal Diet		CDA-HFD
	WT	Il23r-/-	WT	Il23r-/-		WT	Il23r-/-	WT	Il23r-/-		WT	Il23r-/-	WT	Il23r-/-
	318	472	684	562		54	38	142	126		5.4	5.8	4.6	5
	338	250	512	726		58	54	116	106		5.4	4.8	4.2	4.2
	252	356		502		58	46	128	124		5.2	4.8	3.8	4.4
			632	600				116	104				4	4.4
			708					110					4.8
			544					116					4.8
	Figure 7G					Figure 7H
	Cholesterol serum (mg/dL)					Triglycerides serum (mg/dL)
	Normal Diet		CDA-HFD			Normal Diet		CDA-HFD
	WT	Il23r-/-	WT	Il23r-/-		WT	Il23r-/-	WT	Il23r-/-
	112	142	56	72		190	196	116	104
	132	94	72	62		202	168	126	116
	106	124	68	80		210	210	128	168
			64	86				198	172
			84					122
			78					148
